# Supplementary material for: Disruption of Man-6-P-Dependent Sorting to Lysosomes Confers IGF1R-Mediated Apoptosis Resistance
Source: Int J Mol Sci. 2025 Apr 10;26(8):3586. doi: 10.3390/ijms26083586 (PMC12026698; doi:10.3390/ijms26083586)
Supplement: Supplementary file 1 [file ijms-26-03586-s001.zip]

Archive with 1 entries (1 files):
- ijms-3562280-supplementary.pdf
